# Supplementary material for: Phase I/II Trial of Urokinase Plasminogen Activator-Targeted Oncolytic Newcastle Disease Virus for Canine Intracranial Tumors
Source: Cancers (Basel). 2024 Jan 29;16(3):564. doi: 10.3390/cancers16030564 (PMC10854777; doi:10.3390/cancers16030564)
Supplement: Supplementary file 1 [file cancers-16-00564-s001.zip]

Archive with 1 entries (1 files):
- cancers-2819467-supplementary.pdf
